# Supplementary material for: Cross clinical-experimental-computational qualification of in silico drug trials on human cardiac purkinje cells for proarrhythmia risk prediction
Source: Front Toxicol. 2022 Oct 5;4:992650. doi: 10.3389/ftox.2022.992650 (PMC9581132; doi:10.3389/ftox.2022.992650)
Supplement: Supplementary file 1 [file Table1.XLSX]

## Sheet: Cover
I
			Cross clinical-experimental-computational qualification of in silico drug trials on human cardiac Purkinje cells for proarrhythmia risk prediction
			Cristian Trovato1, Marcel Mohr2, Friedemann Schmidt2, Elisa Passini1, Blanca Rodriguez1* 1 Department of Computer Science, University of Oxford, Oxford, UK 2 Sanofi-Aventis Deutschland GmbH, R&D Preclinical Safety, Frankfurt/Main, Germany
						Supplemental Material

## Sheet: Population - ionic conductances
Model #	GNa	GNaL	PCa	GCaT	Gto	Gsus	GKr	GKs	Gf	GK1	Gncx	Pnak
2	1.23853	0.712498	1.09893	0.553179	0.537174	0.841339	1.50279	0.571113	0.703654	1.15716	0.588574	0.815779
3	0.507153	1.6394	1.5501	1.10178	0.860191	1.02694	1.89156	1.89705	1.0586	1.31869	1.90196	0.51297
7	1.51465	0.821421	1.45574	0.82088	0.920777	1.20573	1.56929	0.555291	0.998231	1.00648	1.53664	1.75508
8	1.5158	0.923465	1.76769	1.25485	1.30755	0.794874	1.37933	0.544194	1.32632	1.56279	1.30732	1.38266
9	1.15594	1.65912	1.60126	1.39706	1.85687	1.02287	0.634277	1.74607	1.17297	1.90418	1.00917	1.81793
11	1.10165	0.57126	1.67115	0.558151	0.997207	1.2382	1.25746	1.84408	1.47607	1.44608	1.44059	1.87676
13	0.601088	1.65652	1.22001	1.81281	0.507241	0.682607	1.85895	0.885786	1.24249	1.75279	0.717194	0.571826
14	1.88743	0.918797	0.588207	0.64827	0.632038	0.824743	1.36164	1.5542	0.636629	0.924275	1.61878	1.44584
15	0.70166	1.29985	1.43474	1.77589	1.63973	0.982288	1.65314	1.54564	0.561534	1.55376	0.517614	1.97768
16	0.838893	1.49159	1.66319	1.03495	1.97781	1.66491	0.67592	1.76776	1.17372	1.77271	1.5302	1.67216
17	1.61349	0.925111	0.644519	0.887534	1.40989	1.09835	1.34372	1.44769	0.720731	1.36184	1.6475	0.757594
18	0.653227	0.83845	1.7824	0.696358	1.39049	0.925015	1.33528	1.40988	0.787952	1.17605	1.30201	1.26912
20	1.2666	0.783603	1.50653	1.26395	1.01314	1.17148	1.27832	0.828044	1.5007	1.08831	1.97189	1.84925
23	0.976496	0.632652	0.57818	1.68689	1.85563	0.710832	0.758004	1.93137	0.984076	1.74445	0.679637	0.66745
24	1.0105	1.35311	0.810886	1.4376	1.3381	1.79663	1.76483	0.906214	1.49745	1.24708	1.38319	1.77505
25	1.03947	0.750576	1.93778	1.50217	0.770158	0.806099	1.14143	0.595323	0.521846	0.721503	1.97971	1.18471
26	1.10866	1.19119	0.732328	1.63324	0.763469	1.53198	1.74642	1.99673	0.54568	1.63954	1.29977	0.877927
28	1.18295	1.71292	0.572443	1.87295	0.870027	0.975471	1.90297	1.98438	0.859372	0.936667	0.904694	1.82334
29	0.889877	1.10089	0.764235	0.679094	0.91385	1.75079	0.847137	1.66625	0.517113	0.553668	0.851404	0.655188
30	1.56322	0.830823	0.696733	0.751968	1.8044	0.610033	1.92726	0.53097	1.38671	1.63252	1.57839	1.6533
32	1.53578	1.86692	1.11366	0.896244	1.22464	1.21118	1.85323	0.807231	0.733947	1.93135	1.94822	0.725399
33	0.56746	1.09332	1.60479	1.43099	1.50636	1.62041	0.976753	0.818345	1.54456	1.19502	1.54929	1.49476
37	1.58868	1.02436	0.714399	1.31966	0.61294	1.08263	1.25007	0.66881	0.651807	1.74265	1.6345	1.06075
42	1.40026	1.94031	1.79002	0.656008	0.753263	1.54821	1.6482	0.836945	1.08416	1.68564	1.82217	1.02135
43	1.5065	0.706532	0.85357	1.02194	1.8717	1.54688	0.965603	0.510597	1.24904	1.34665	0.808584	1.5448
44	1.62038	0.798842	1.09208	0.522088	1.43952	0.839532	1.83806	1.99748	1.08942	1.95163	1.54403	0.860531
47	0.959427	1.78523	1.06326	0.510684	1.26408	1.63094	1.64642	1.54804	0.822861	0.602957	1.70009	1.83925
49	0.789556	0.672432	1.0681	1.11591	1.46088	0.827292	0.595414	1.73328	1.74023	1.36423	1.42369	1.00641
52	1.50302	1.23029	0.945954	1.96086	0.887172	1.64615	1.18968	0.949391	0.579795	1.90012	1.17543	0.568217
58	0.720838	1.33518	1.35784	1.25018	1.02212	1.19586	0.856837	0.62776	0.879873	0.585668	1.63282	1.36626
61	0.826797	1.56657	0.92498	0.777098	1.21251	1.24668	1.01675	1.32343	1.1962	1.85785	1.41864	0.579338
63	0.580253	0.644521	1.07181	1.36232	0.564437	1.31721	0.670958	0.631071	1.41359	1.00977	1.92668	1.0681
64	0.814829	1.58051	1.77866	0.764302	0.509104	1.02531	1.28131	1.93809	0.535912	1.19115	1.38426	1.22614
65	1.10717	0.704913	1.37288	1.6479	1.95052	0.819336	1.95636	1.53065	1.79666	1.7782	1.46508	1.04411
67	1.84322	1.39069	1.04692	0.504623	1.60715	1.58504	1.47008	0.883251	0.96148	0.767906	1.12291	0.726545
70	1.77972	1.13825	0.674069	1.38372	1.52116	1.49781	1.73702	1.1967	0.820696	0.782573	1.57491	0.636748
73	0.845483	1.06811	0.57965	1.70278	1.87699	1.76979	1.50399	1.41693	0.739103	1.21157	1.39565	1.56546
75	1.68418	0.568183	0.522454	1.2831	1.12986	1.52461	0.94993	0.890795	1.01893	0.770375	1.36091	1.53715
76	1.74376	0.944548	1.18727	1.57885	1.32968	1.54931	1.5455	1.87904	1.01176	0.616198	1.48341	1.86098
82	1.40271	0.778666	0.776621	1.32735	0.81472	1.52371	0.923903	1.75591	0.552866	1.73736	1.85121	1.86895
83	1.62282	1.38259	1.5813	1.33005	1.17227	1.87109	1.23424	1.79625	1.50377	1.90263	0.602821	0.945415
84	1.35425	1.78385	1.55379	1.00853	1.70563	0.875707	1.21059	0.736516	1.15908	1.72031	1.3277	1.83979
86	1.95626	1.49529	0.977106	1.08327	1.55632	1.60217	0.818031	1.53398	0.51349	1.93031	1.24465	1.01297
87	0.900453	1.38864	0.806503	1.1753	1.35109	1.32883	1.67346	0.884564	1.7689	1.28512	0.876453	1.10385
88	0.565806	1.15272	1.06944	0.929917	1.84081	1.05772	1.52864	1.40782	1.098	1.77956	0.95534	1.61148
89	1.03448	1.23816	1.85494	1.50977	1.69312	0.694518	1.30679	1.4432	0.506117	1.75678	0.672142	1.74369
92	1.80245	1.76459	1.45424	0.590297	1.35428	1.68114	0.954217	1.1886	0.807341	1.91927	0.903468	0.616042
94	1.30144	0.677278	1.61076	1.44817	0.990441	0.956386	1.45684	0.982247	0.922682	1.05313	1.67759	1.88009
97	1.38415	1.27144	0.993939	0.546532	0.520087	1.97661	0.904814	0.625375	0.554476	1.80223	1.61905	1.53866
98	1.06781	1.15001	0.646897	0.730527	1.03138	1.6921	1.58885	1.75108	0.604733	0.940267	0.567182	0.98147
101	1.28491	0.941344	1.22665	0.908266	1.02791	0.527303	0.614147	1.96408	1.10492	1.67027	0.579776	1.87311
102	1.28858	1.71581	1.92238	0.692806	1.88137	1.95682	0.944802	1.48514	1.17823	1.15296	1.39308	1.90708
103	0.849502	0.951754	1.75702	1.54892	1.33317	1.67127	0.717088	0.750843	0.793644	1.21491	0.858107	1.27887
105	1.19985	0.795077	1.29876	1.12481	1.08089	1.25328	0.503125	1.31174	0.701105	1.62461	1.7982	1.48946
107	0.984514	1.41432	1.81989	0.749976	1.75801	1.78436	0.597635	1.34857	1.59003	1.81729	1.74168	1.35472
109	1.07436	1.51618	1.63542	0.520726	0.764418	1.41145	1.06517	1.2907	0.759275	1.12093	1.3678	0.627693
111	1.175	1.18815	0.98459	0.588103	1.74549	1.8934	1.31513	1.52772	0.671724	0.920125	0.898117	1.42789
112	1.88187	1.21065	1.24855	1.65897	0.656055	1.78122	1.43307	0.630128	0.858314	0.813853	1.37384	0.708992
113	0.719454	0.537401	1.84544	1.42993	1.29157	1.86815	1.20746	1.86626	0.788813	1.03353	1.71729	1.74728
114	1.79589	0.966745	0.912935	0.712272	1.17362	0.860398	0.752205	0.934103	0.755603	0.731432	0.804923	1.92886
116	0.655861	1.36947	1.30011	0.747505	1.41905	0.647308	1.50989	1.14826	1.15167	1.37651	0.571355	0.785844
117	0.690981	1.23236	0.621766	1.34672	1.8281	1.28562	0.912555	1.94307	1.90325	1.59721	1.8117	1.6372
118	1.42055	1.72671	1.43253	1.86235	1.9006	1.28629	1.10335	1.47643	0.686706	0.901958	1.08296	0.547503
120	1.55223	0.642541	1.54616	0.753417	1.16475	1.2747	1.01218	1.82222	0.773126	1.6113	0.616594	0.759466
125	1.70675	1.54026	0.804065	1.41391	1.61859	0.759763	1.27274	0.647176	0.547751	0.76873	1.03735	0.508642
127	1.54089	1.76392	0.738566	1.18538	1.03724	1.43772	1.04289	1.84296	0.723263	0.93108	0.819802	1.44473
130	1.73309	0.513391	1.2867	1.01485	1.77031	1.12236	1.14862	0.536593	1.29607	1.4667	1.00584	0.756131
131	0.53826	0.985639	1.12567	1.84613	1.29533	1.61004	1.97006	1.21647	1.65238	1.42062	1.5922	1.03046
134	1.5193	0.600737	1.14826	1.75578	1.52264	1.34569	1.23514	1.50421	1.05666	1.78471	0.560539	1.59024
138	1.77359	1.21829	1.26866	1.21801	1.64733	1.95163	1.36402	0.900679	1.59349	1.91891	1.00765	0.527826
140	1.91139	1.45213	1.51037	1.74528	1.85844	1.94281	1.1942	1.94764	0.975423	1.87334	1.15948	1.79227
141	1.93068	1.28389	0.577181	1.2607	1.04802	0.896663	0.746369	1.35565	1.2062	0.934629	0.833544	0.784167
146	0.915701	1.16152	1.61211	1.53547	1.97502	1.35108	0.532979	1.1417	0.569183	1.4041	1.18378	1.48651
147	0.573573	1.09993	0.763814	0.677974	1.46682	1.77114	0.900754	1.92071	0.616371	0.540837	1.69712	1.92627
148	1.52512	1.94317	0.838602	1.29583	0.71248	0.549139	1.29831	0.938709	1.37161	1.70664	0.583035	1.3475
153	0.821331	1.99503	1.29567	1.12708	1.75058	1.70378	1.05504	1.43926	1.10097	1.71478	1.73641	0.698725
155	1.39218	1.05642	1.87093	1.66591	1.27006	1.89887	1.67796	0.641481	1.66875	1.63026	1.03889	0.907992
161	0.901986	1.64331	0.813916	1.73795	1.74208	1.26488	1.35431	0.558797	0.955665	1.28358	1.90003	1.50829
162	0.709971	0.964265	1.17938	0.8294	1.93213	1.05281	1.67706	1.96903	1.02576	1.41792	1.53548	1.11512
164	1.34049	0.655031	1.23218	1.92992	0.979788	1.94806	0.567051	1.59336	0.862815	1.42848	1.60726	1.59442
166	1.84012	1.87387	0.663677	1.34473	1.15489	0.670405	1.71856	0.548321	1.30728	1.3148	1.92989	0.848522
167	1.75349	1.55636	1.73392	0.946542	0.583634	1.49637	1.46722	1.76297	1.4155	1.49589	1.49311	0.863099
169	0.629177	0.879977	0.553567	1.20636	1.80058	1.04666	0.848162	1.80866	0.52079	1.21956	1.29643	1.39609
171	1.95291	1.58416	0.822812	1.23793	1.38475	1.86173	1.54801	0.713897	0.763355	0.872845	1.0501	1.39823
172	1.34536	1.62177	1.88764	1.26673	1.09193	1.96571	1.66342	0.704129	1.02247	0.713207	1.70521	0.804921
176	0.982791	1.26826	0.869193	1.62905	1.61484	1.72296	1.51977	0.870192	0.706313	1.89806	0.988125	0.649116
181	0.530069	0.803298	0.51528	1.51423	1.17667	1.589	0.654493	0.715005	0.868843	1.41198	0.895875	1.19999
183	1.47756	0.865891	0.728004	0.51453	1.00867	1.19329	1.24091	1.28969	0.903437	0.597232	0.958402	1.23572
184	1.41126	0.687893	1.10321	1.64114	1.38852	0.547321	1.31359	0.970166	1.55273	1.82413	0.887935	1.47149
191	1.66318	1.7229	0.652973	1.00355	1.73536	0.855079	1.3107	0.83449	1.40965	1.93506	1.03001	1.58763
192	0.908644	0.681943	1.57123	0.759794	0.612379	1.33192	0.650611	0.640627	1.84943	1.98306	1.91353	1.12556
194	1.50395	1.2021	1.00806	1.46594	1.11053	1.57819	1.59746	1.41976	1.79041	1.61177	1.60349	0.924944
198	1.53365	0.747581	0.591971	0.559943	1.82583	1.43707	1.07505	1.84819	0.66925	1.24446	1.93212	1.15165
199	1.90709	0.683681	0.947345	1.20804	1.60568	0.508418	0.9354	1.13759	1.05237	1.9612	1.59781	1.70244
200	1.01959	1.2902	1.34049	0.900593	0.530459	1.0122	0.806695	0.937654	0.556873	1.62711	0.528841	1.49876
201	1.47825	1.34983	0.701981	1.33752	0.533138	1.44515	1.75248	1.91214	0.630495	1.56182	1.55789	1.92145
202	1.38549	0.98865	0.757971	1.11356	0.977213	0.622115	1.71734	1.46946	1.57483	1.18129	0.775011	1.69275
204	0.855891	0.50241	0.877131	1.47507	1.14951	0.638855	1.65894	1.28608	0.883647	1.36725	0.761391	1.72755
207	1.65924	1.02908	0.886527	0.883458	1.65617	1.62776	1.2536	1.79447	1.86097	1.69064	1.66032	1.97204
210	1.43346	0.732748	1.37495	1.19899	1.25987	1.36654	0.589572	0.74038	0.572535	1.50338	1.06399	1.17647
211	1.4617	1.80016	0.851861	1.24955	0.527797	1.14	1.28435	1.45045	1.34745	1.43536	1.40084	0.620226
212	1.76458	1.23456	1.92644	1.04416	1.79789	0.986944	1.63623	0.896829	0.812047	1.58996	0.531393	1.0285
214	1.06951	1.18175	1.77614	1.07997	1.06878	1.74837	0.520009	0.542421	0.67654	1.45265	1.4501	1.20767
215	1.4724	1.39782	1.48462	1.52308	1.55254	1.31464	0.73073	1.72788	0.851645	1.2826	1.51096	0.807933
218	1.07207	1.01007	0.56416	0.645665	1.12289	1.57887	1.7084	1.26666	1.27186	1.73027	1.45529	1.68947
219	1.58437	1.3036	1.58261	0.724923	1.0103	0.60906	1.19788	0.616592	0.684693	1.76564	0.812655	1.0138
220	1.79634	1.80127	1.27258	1.62669	1.18115	0.780324	1.80873	1.90123	1.96927	1.94279	1.43868	1.75153
221	0.803284	0.71718	1.24254	1.23631	0.512484	1.22334	1.73385	1.7581	1.68335	1.72793	1.26193	1.91539
223	1.47972	1.1519	1.01733	0.996197	0.738258	1.46288	0.984321	1.41477	1.46527	1.39469	1.48883	1.78496
225	1.13822	0.66826	1.41584	1.33119	0.82031	1.01428	0.795558	1.35817	0.935021	0.896964	1.21936	1.91638
228	1.25487	1.91706	1.43348	1.67376	1.81524	0.798871	1.8361	1.66756	1.0818	1.53861	1.23452	1.01059
231	0.693644	1.79137	1.66824	0.778779	0.794057	0.975961	1.87256	1.11216	1.8084	1.79472	1.60453	1.45581
233	1.65113	1.20874	0.543129	1.76738	0.960636	1.69098	1.14964	0.839486	1.14234	1.58483	0.97744	1.26653
234	0.571712	0.916767	0.530799	0.779168	1.80532	1.96446	0.934995	0.945726	1.65737	1.1684	1.25049	1.29988
237	1.43545	0.950459	0.506468	1.25958	0.704998	1.51031	1.82408	0.892136	1.21159	1.2936	1.96957	1.69769
239	0.664082	1.29179	1.73903	1.54651	1.00425	1.71992	1.45029	1.67653	0.873163	1.51746	1.79993	0.996927
240	0.818568	0.968441	0.522927	1.32282	0.908115	0.801442	1.11347	1.4335	0.558916	0.692684	1.58436	1.03114
241	1.69625	1.99374	0.500318	1.86674	1.98275	0.715159	1.27053	0.614511	1.19214	1.52124	0.651944	0.928169
242	1.11054	1.90684	1.38339	1.97709	0.630023	1.39988	1.09827	1.93422	0.973634	0.995022	1.01208	1.63965
246	1.80834	1.21985	1.83634	1.68056	1.16255	1.37193	1.83269	1.50675	0.665961	1.23005	0.540515	1.84713
247	1.87423	1.2635	0.840511	1.43169	1.00139	1.29698	0.920012	1.31121	1.74474	1.93874	1.56085	1.8575
249	1.7757	1.00194	1.24013	1.96789	1.01295	1.94949	1.00539	1.3159	0.576963	1.97358	0.533848	1.90184
250	1.28428	1.59472	1.71002	1.86593	0.874001	0.644427	1.89489	0.922188	1.33284	1.94607	1.31184	1.9065
252	1.22983	1.07859	1.02363	1.84328	1.29815	0.795577	1.71524	1.67273	0.622418	0.607263	1.4164	0.97549
254	1.3654	1.19862	0.995049	1.27706	1.84904	1.66872	1.00902	1.43538	1.22288	1.66833	1.59998	0.903058
255	0.731347	0.900823	1.49802	0.975874	1.64175	1.9065	1.53764	1.87481	0.50194	0.921556	1.95746	0.654433
256	1.78112	0.836736	0.626723	0.936288	1.69881	0.825696	1.07025	1.3958	1.81336	1.53367	0.506555	1.7891
258	0.91435	1.93794	0.571063	1.75397	1.5347	1.42262	1.697	1.7075	0.715094	0.532625	1.24316	1.18946
259	1.37262	1.10573	1.71353	0.66867	1.10531	1.72625	1.43507	1.64036	0.659207	1.7877	1.75325	0.970638
260	1.5264	0.635824	1.7892	0.583523	1.42252	1.13057	1.73906	1.44352	1.41727	1.07762	1.89792	1.73329
262	1.86411	1.10327	0.504699	0.655154	0.975697	0.999118	0.994691	1.17381	1.13072	1.33344	1.15342	1.27738
266	1.35655	1.27933	0.599225	0.630017	1.84124	0.675145	1.23097	1.91122	0.795362	1.61709	1.21835	0.580352
267	1.74692	1.1564	0.704962	0.956273	1.4506	0.848148	1.73561	0.743149	1.64478	1.60492	1.04791	1.2519
268	1.28113	1.87995	0.765527	1.12996	1.70881	1.68503	1.07241	0.849823	1.72376	1.12952	1.28422	1.50387
269	0.994806	0.737361	1.69678	1.76805	1.0334	0.604684	1.61805	1.2971	0.798401	1.16437	1.72161	0.647574
273	1.27216	0.787046	1.48228	0.836157	1.94268	0.834504	0.872921	1.16906	1.32116	1.63703	1.11374	1.83687
276	1.06619	1.47449	1.08425	0.899162	1.98871	1.59928	0.967289	0.747661	0.597709	0.647051	1.01387	0.842003
278	0.886054	1.4391	1.11099	1.33309	0.956623	1.95462	0.974168	0.578885	1.27324	1.17053	0.948791	1.58366
282	1.61502	0.676404	1.87846	1.11158	1.49276	0.513337	1.45109	1.60258	0.729092	1.06163	0.815068	0.929405
283	1.75915	1.10182	1.15059	0.6412	1.79703	1.84014	0.950949	1.73665	1.46418	1.69733	1.56673	1.90511
285	0.764542	1.01753	0.981926	1.31514	1.47698	1.92862	1.83738	0.601753	1.51879	1.99099	1.78736	1.0557
287	1.20984	1.98155	0.86899	0.747137	1.22873	1.63443	1.63519	1.59629	1.04761	1.81129	1.46044	0.500288
288	1.04716	1.57395	0.937643	1.78041	1.07892	1.85429	0.896944	1.55169	1.48501	0.93947	1.73937	1.05214
289	1.72171	0.90575	1.16991	1.81134	1.94468	1.05983	0.810917	0.954436	1.04322	1.1995	1.4624	0.503188
290	1.11738	0.809738	0.88718	0.512686	1.58525	0.655114	1.3498	1.78455	1.05074	1.48178	1.78672	0.779275
292	1.69152	1.27641	1.13417	1.00039	0.891856	1.06496	1.93966	0.632773	0.620632	1.48949	1.41089	0.505965
293	1.11542	1.98235	1.10664	1.25172	0.786872	1.89689	1.98641	0.774483	1.19305	0.7268	1.90761	1.70089
294	0.665252	1.37132	1.12757	0.817465	1.51522	1.44826	1.75537	0.887406	1.11298	1.79369	1.86285	1.37032
297	1.17122	1.18596	0.643674	1.46762	1.19916	0.564571	1.92117	1.85029	0.997203	1.7741	1.21225	1.85951
298	1.38304	0.581099	0.771195	1.21639	1.03996	1.81241	1.05985	1.43256	0.936637	1.42244	1.50572	0.989195
299	1.51176	1.68842	0.920228	1.50019	1.17086	1.87971	1.38607	0.994065	1.45292	1.96454	0.811262	1.80857
302	1.1498	1.10951	0.775896	1.70485	1.233	1.68797	1.63937	1.00898	0.717494	1.57897	1.39874	1.75985
303	1.82904	1.88641	0.727545	0.585908	1.82961	1.05511	1.14532	1.78814	0.712999	1.6534	1.58076	0.742769
304	0.510678	1.84389	1.04463	0.985717	1.45713	1.18709	1.67027	1.90784	0.667664	1.47781	1.26714	1.43958
307	1.2372	0.617123	0.771756	1.09095	0.62708	0.804994	1.95403	0.562307	1.18938	1.68446	1.83666	0.686769
310	1.03204	0.52438	0.902619	0.619702	1.9067	1.96944	0.707154	0.798716	0.664595	1.04506	0.826936	1.99743
311	1.32136	0.906908	0.828744	0.834954	1.04051	0.924171	0.981719	1.38019	1.61394	1.02456	1.53805	1.51371
312	1.20181	1.19168	1.09822	0.871397	1.53743	0.633601	1.81302	1.47735	1.84623	1.50655	0.917343	1.13707
317	1.85045	1.93095	1.44147	0.66142	1.80329	1.56979	1.16517	0.672488	1.66523	1.83202	1.67749	0.528994
320	0.86977	0.720173	1.6939	0.960934	1.29295	1.04015	1.96377	1.11401	0.68267	1.84797	1.24175	0.689125
321	1.406	1.05884	1.35185	1.3073	0.884695	1.92621	0.915533	1.45378	0.635076	1.73262	1.18122	1.97064
322	1.42268	0.577738	0.824503	1.75797	0.622116	1.49327	0.635484	1.9244	1.40487	1.04808	1.6136	1.74053
323	0.528597	0.741806	1.58637	0.794319	0.96904	1.07875	0.947343	1.30159	0.644129	0.971287	1.44375	1.99097
324	1.8598	1.64998	1.65151	1.90159	0.856959	1.94086	1.63074	0.731715	1.15705	1.87122	1.86956	0.956999
325	1.92513	1.71425	0.668147	0.611639	1.31103	1.30173	1.98817	1.11867	1.81457	1.90559	1.12084	0.796917
326	1.84173	1.35357	1.07777	1.81467	1.13525	0.571888	1.91772	1.94187	1.70572	1.96806	1.37914	0.764138
327	0.963578	0.503188	1.26717	1.33652	1.40001	1.50667	1.41802	1.10104	0.814863	0.577979	1.87293	0.881829
329	1.60233	1.14426	1.24737	1.08502	1.54954	0.958427	1.32884	1.77543	1.18271	0.928117	1.4803	1.21845
332	0.965211	1.8344	1.35566	0.551146	1.5277	1.07599	1.3237	1.97645	1.14681	1.069	1.43057	1.45758
335	1.39774	1.01598	0.915651	0.876794	1.66067	1.1409	1.34051	1.2215	0.933767	1.38861	1.13637	0.901583
337	1.73134	0.735461	0.961712	0.555094	1.27773	0.742316	0.546876	1.60981	1.64636	1.86117	0.828952	1.6083
338	1.57123	0.791598	1.61324	1.11024	1.41285	1.65804	1.37714	0.642998	0.500262	0.649177	1.22666	1.56963
339	1.71751	0.826044	0.540103	0.762063	1.21145	0.855819	0.569618	1.84571	1.87911	1.73801	0.796092	0.651624
341	1.75428	0.861726	1.51136	1.74733	1.78807	1.9325	0.706695	1.68186	1.29383	0.831015	1.49738	1.1552
342	1.78513	0.529255	1.39723	1.29183	1.60013	1.92129	1.11687	0.753577	0.632896	1.33944	0.850075	0.721853
343	1.70885	0.756286	1.71878	1.03612	0.538366	0.567813	1.866	1.53259	0.836885	1.65078	1.12971	0.691117
345	1.49777	1.12211	0.537003	1.71012	1.00766	1.93905	1.16165	1.73158	1.19547	1.364	1.58494	0.668627
347	1.02966	0.507602	0.692663	1.27876	1.7127	0.738792	0.50207	1.49879	1.51014	1.98471	1.69078	1.04274
350	0.593772	1.11588	0.898489	1.56015	1.62576	1.48609	1.20333	0.67534	1.53707	1.06668	0.909015	1.19876
354	1.21697	1.69004	0.620403	0.723471	0.601061	0.680917	1.19493	0.605223	0.953248	1.18488	0.962464	0.904217
355	1.31797	0.922758	1.47371	1.90304	1.32264	0.55135	1.88006	1.31721	1.30861	1.27753	1.68621	0.855001
356	0.968055	0.525632	1.30836	1.14813	1.53625	1.85954	0.902907	0.725409	1.03904	1.63604	1.17401	1.6282
357	0.631812	0.882679	1.56335	1.99314	1.18718	1.65573	1.22904	1.91751	0.864233	0.977875	0.825468	0.983605
358	0.77089	1.29591	1.53149	1.98705	1.19782	1.37307	1.75968	0.591366	1.10217	1.493	0.785166	1.57326
359	1.40994	1.04051	1.66565	1.31625	1.89424	1.10045	1.30504	1.13285	0.5854	0.772396	1.76262	0.800788
360	1.12493	0.509587	1.19568	1.77301	1.44485	0.701529	1.21269	1.86976	1.52339	1.35623	1.7455	0.641298
361	1.56191	1.78861	0.796436	1.62416	1.85986	1.9745	1.9942	1.18539	1.31196	1.3228	0.931035	1.54159
365	0.857724	0.650874	0.970007	0.910995	1.67417	1.18391	0.78947	0.853784	1.81134	1.51208	1.76108	1.16378
369	0.674875	1.20531	1.77049	1.64253	0.725417	0.516296	1.81795	1.17908	0.615211	0.792661	1.17059	1.26402
371	1.67784	0.547771	1.75021	1.42163	0.514844	1.93751	0.534321	1.59396	1.13729	1.66966	0.987246	0.631238
373	1.0427	1.38026	1.74817	1.12225	0.760639	0.90209	1.57422	0.779354	0.503505	1.58023	1.78534	0.629587
374	1.82885	0.648436	1.69981	1.80912	0.736656	1.80848	0.828527	1.97177	0.748744	1.9876	1.04149	1.03831
375	1.3259	0.585019	1.68019	1.90609	0.779957	1.56856	1.02163	0.750135	1.0694	1.81962	1.78192	0.519717
376	1.82647	0.874361	1.37947	1.09414	1.45981	1.60753	1.55062	0.941196	1.00926	1.62159	1.50461	1.20337
377	1.53047	1.2994	1.80588	1.23196	1.51268	0.74903	1.95306	1.15744	1.21453	1.3934	1.58279	1.01594
378	1.96442	1.48595	1.70272	1.64537	0.985734	1.36719	1.38405	1.219	1.56972	1.65366	1.77803	1.09163
381	0.926659	1.1803	1.50641	1.95694	0.511634	0.553112	1.85915	0.516229	0.599472	0.744624	0.72096	1.52994
382	1.24839	1.91032	1.84248	0.597745	0.921834	1.51479	1.81945	1.3029	1.43586	0.91084	1.91259	1.3384
386	0.679857	1.44071	1.0832	1.32099	1.72274	1.33956	1.08075	1.46385	1.16271	1.71559	0.661287	0.723028
388	1.51753	0.661742	1.12899	1.22258	1.44555	0.859578	1.12718	1.61159	0.596927	1.3784	1.65592	1.45393
389	1.73178	0.895905	0.564994	1.74214	1.58804	1.21665	1.55742	1.06123	1.06438	0.855156	1.36613	0.996234
390	1.37893	1.08369	1.03552	1.51312	0.724142	1.4421	1.37182	0.74614	1.91773	1.54823	1.81997	1.22262
391	0.817071	0.900282	1.9799	1.49164	0.749304	1.44066	0.868268	1.33993	0.846524	1.35241	1.12571	1.98939
392	1.08769	1.3135	1.05738	1.12671	1.25195	0.955055	1.69847	0.936261	1.45691	1.9223	0.813951	1.6365
394	1.07149	0.9749	1.00445	0.757816	1.50768	1.25973	1.3943	0.796192	0.799693	1.52326	1.51535	0.595462
395	1.1482	1.24716	1.12235	1.80336	0.734672	1.33537	0.626018	0.807539	1.16307	1.41007	1.70987	1.28204
396	1.91679	1.14342	1.7737	0.599844	0.946753	0.589531	1.48681	1.78861	1.93994	1.68847	1.82995	1.65516
399	1.14348	1.90452	1.76352	1.55344	1.85448	1.48492	1.42863	0.765665	1.58812	0.991964	1.61029	1.93981
400	1.70584	1.52661	1.82026	1.74104	1.61229	1.11316	0.898188	1.5887	1.2156	1.85271	1.9163	1.64681
402	0.891601	1.48521	1.41172	1.30663	1.43732	1.00501	1.76989	0.620688	1.36325	1.72418	1.2865	0.894264
403	1.90184	1.33601	0.889492	1.13862	1.64349	1.53353	1.37404	0.566935	0.647961	0.556476	1.44874	1.68001
405	1.98938	0.685858	0.677386	1.20278	0.943756	1.47693	1.47992	1.39375	0.779229	1.31379	1.37193	1.1867
406	0.656254	0.8162	1.16673	1.18777	0.647724	1.15355	1.24879	1.40747	1.00476	1.64766	0.970554	1.87961
407	0.615857	1.55997	1.57726	0.638676	1.40713	1.14557	1.56988	1.82936	1.36672	1.39074	1.69134	1.54629
409	1.26933	1.09081	1.46462	1.39576	1.18358	1.80231	0.776265	0.744757	1.77142	1.9782	0.664763	1.60433
410	0.545595	1.2966	0.567504	1.48565	1.25145	1.26153	1.01924	1.52327	1.5469	1.74935	1.55544	1.86367
411	1.67494	1.89146	0.525947	1.26325	1.35291	0.913055	1.34274	0.986266	1.13963	1.91473	1.47733	0.556372
414	0.526431	0.589451	1.40873	1.06992	0.679176	1.66813	0.705006	1.07145	0.537996	1.05043	1.27992	0.531209
415	0.595388	1.59094	1.32301	1.53747	1.91764	1.33029	0.581998	1.45722	1.19803	1.84159	1.13169	0.885396
416	1.41522	0.872418	1.77733	1.60229	0.842741	0.808029	1.96234	1.80236	1.55885	1.80921	0.694146	0.979621
417	1.81076	1.16806	1.16803	0.59225	0.966694	0.677097	1.26454	0.506951	1.29111	1.45539	0.641017	1.96335
419	0.812997	1.89546	0.716297	1.63004	0.719537	1.11778	1.94952	1.69361	0.656571	0.500979	1.10691	0.880817
421	0.669941	0.75334	1.21791	1.59922	0.809863	1.32575	0.649248	0.527207	0.574466	1.40159	0.508736	1.59741
422	1.80651	1.54943	1.35399	0.56023	1.4523	1.96755	0.671906	0.679711	0.811171	0.898552	1.72908	1.91254
424	0.751997	1.73006	1.76214	1.3735	1.70194	1.90202	1.70613	1.56835	1.85165	1.82795	1.40404	1.57229
426	0.97004	0.762645	0.52829	1.41778	0.711183	0.895029	1.24166	1.12874	1.5302	1.89393	1.3087	0.875226
428	1.6606	0.876307	0.591478	1.66501	0.63551	1.4728	0.657173	0.968373	0.51487	0.503015	0.594001	1.91791
429	0.555406	1.81023	1.33724	1.92367	0.744114	1.11466	1.21905	1.82897	0.540156	0.609889	0.803606	1.08656
432	1.86104	0.731995	1.94715	1.81974	1.95836	0.716495	1.32329	1.53508	1.4913	1.96677	1.7346	1.08917
434	0.557818	0.698718	1.97687	0.516426	0.831023	1.15161	1.76249	1.712	1.7696	1.14093	1.27222	1.76337
435	1.83575	1.00414	1.11926	1.16043	0.877214	1.69416	1.49455	1.7025	0.874512	1.05777	0.636093	0.585978
436	1.02175	0.772724	0.675873	1.09185	1.93818	1.74079	1.21599	1.96775	0.818966	0.664478	1.48409	0.773721
440	1.26122	1.43575	1.21228	0.517993	1.95475	1.70759	0.989208	1.62135	1.26136	0.914212	1.6945	1.61953
441	1.09155	1.83973	1.20219	1.60541	0.618711	0.984041	1.28767	1.68807	0.747022	0.795089	0.685654	1.58122
443	1.33797	0.817365	0.715678	1.41857	1.16077	0.887731	1.50646	1.25426	0.742036	0.862355	1.10936	1.04775
444	0.597836	0.699625	1.18867	1.99852	1.26667	1.12379	0.522635	0.547027	1.70085	1.55174	1.09785	1.15901
445	1.06388	0.756574	1.18565	0.620895	1.60477	1.98424	0.832534	0.975693	1.88596	1.5833	1.45642	0.886351
446	1.8581	0.781612	1.91021	1.79907	1.8645	0.89755	1.67177	1.3694	0.83363	1.47002	0.869207	1.81895
452	1.68138	0.871662	0.909332	1.78729	1.83651	1.43261	0.605738	0.814273	1.45402	1.27245	0.686491	1.8422
453	0.713294	1.36116	1.95438	1.90467	0.769534	1.93185	1.12326	1.57689	1.58404	1.50882	1.6593	1.42671
454	1.05107	1.3172	1.36004	1.38547	1.14506	1.91786	1.13145	0.902298	0.897467	1.13619	0.719282	0.835543
455	1.1358	1.17204	0.815276	1.14987	1.91053	1.58332	0.516482	1.5892	1.98863	1.32597	1.80474	1.37666
457	1.31554	1.12591	0.597511	1.00665	0.569172	1.42136	1.89976	1.6335	1.5479	1.05892	1.21364	1.98524
459	0.882358	0.852427	1.04299	1.16301	0.524744	1.32753	1.17217	1.57233	0.54054	1.30589	1.94252	0.535925
464	1.1237	1.95622	0.910463	0.56504	1.80729	0.954253	1.84571	0.880399	0.690613	1.04359	1.31677	0.898314
466	0.58477	1.19466	0.786061	0.73629	0.773766	1.72803	1.31713	1.81702	1.44269	1.86305	0.929188	1.31937
468	0.556217	0.603054	1.47576	1.19388	1.15856	1.38399	1.63251	1.72581	1.27518	1.015	1.88644	1.47315
469	1.87254	1.50403	1.7047	0.639856	0.630879	1.36404	0.78348	1.50079	1.17988	1.50525	1.82424	1.44163
470	1.42468	1.24418	0.546409	0.918812	0.857631	1.37821	1.87068	1.19553	0.932295	1.67321	1.42735	1.73712
476	0.528129	1.54429	1.11204	0.702659	1.8245	1.79492	0.86326	0.977636	0.713557	0.529282	1.90386	1.22596
477	1.98734	1.37288	1.05992	1.25647	1.5991	0.782851	1.85058	1.04208	1.95251	1.69253	1.1901	0.95408
481	1.94498	1.6785	1.7671	0.518825	0.694945	0.869309	1.18671	1.78557	0.98282	1.71924	0.959998	1.98762
482	0.514548	1.20698	1.98297	0.832622	0.596516	1.22045	1.08327	0.696818	0.64649	1.92658	1.99128	1.05411
483	1.40826	0.721494	1.51575	1.61227	0.599285	1.71178	1.33298	1.50845	1.12693	1.42427	1.48699	1.32423
484	1.3692	1.38112	1.37062	1.77174	0.654704	0.910324	1.39007	0.899094	1.11072	1.77148	1.33104	1.96828
485	0.743885	1.85398	0.679063	1.58529	1.06845	0.66039	1.30967	0.637895	1.57287	1.30971	0.501454	1.14129
487	1.49352	1.58847	1.64964	0.575717	1.57728	1.46765	1.78025	1.48879	1.83439	1.21059	1.8523	1.4542
492	1.15719	0.637035	0.691572	0.527302	0.777194	0.616629	0.930715	0.50784	1.59841	1.21765	1.19207	0.792163
493	1.23579	1.43657	0.614323	1.70087	0.515753	1.70458	1.61917	0.64509	1.96093	1.6582	0.919292	1.3791
495	0.92173	0.718527	0.768716	1.30063	1.56692	1.46366	0.860906	0.996988	1.67429	1.87776	1.76818	0.973484
496	1.25662	1.40538	1.8031	1.60046	1.71771	1.86365	1.79189	1.46017	0.677109	1.7023	1.78021	1.833
500	1.41455	1.13265	0.955443	1.66227	0.970647	1.17627	1.41447	0.56939	1.34366	1.23885	1.93716	1.20638
501	0.534725	1.43034	1.61869	1.61989	0.739255	0.911342	1.56709	1.11658	1.89264	1.85339	1.94048	0.94253
502	1.77041	0.572488	0.903864	0.83065	1.60147	0.736799	0.984936	1.93568	1.15609	1.92058	1.99878	1.08058
504	0.66805	1.06155	0.720858	1.92323	0.795991	0.93624	1.26229	1.58182	1.17501	1.64192	1.62425	1.40261
506	1.93638	1.56075	1.21609	1.57174	0.83417	1.40031	1.87545	1.91998	1.05027	1.55552	0.994391	0.564328
509	0.762562	0.564428	1.22791	1.20474	1.19431	1.76019	1.39919	1.90691	0.628828	1.55854	1.68442	1.88813
511	1.46877	1.03308	1.40482	1.58384	1.83264	1.83842	0.677425	1.12601	1.49162	1.5357	0.70972	1.82621
512	1.9118	1.80737	1.60771	1.91031	1.11911	1.63851	1.50131	1.01881	0.79699	1.69404	1.11637	1.13909
513	1.94758	0.660345	1.13241	1.15503	1.76133	1.1322	0.576348	1.05925	0.805553	0.738741	1.82853	0.788155
514	1.5437	1.05063	1.23946	0.954367	1.00669	0.849557	0.737126	1.85616	0.808689	1.86366	1.56574	0.670206
515	1.32689	0.994309	0.698872	0.634543	1.2819	1.97303	1.01541	1.26438	1.60751	1.95997	1.38545	1.12764
516	1.44624	1.69556	1.38053	1.92686	1.71609	0.939902	1.4269	0.943454	1.99233	1.83372	1.52652	1.89291
518	1.60256	1.05009	0.640168	0.606178	1.73338	1.41391	1.19203	1.74139	0.768387	1.87415	1.29696	0.565968
521	1.2323	1.42059	1.97327	1.8888	0.553259	1.14415	1.13174	0.809827	0.612584	1.88142	0.921552	1.28337
523	1.51361	1.61069	0.778465	1.67676	0.993789	1.36944	1.14373	1.01409	1.85142	1.55949	1.34609	1.24961
524	0.997057	1.31938	1.97802	1.88323	1.21472	1.27963	1.40594	1.33675	0.75355	1.8363	0.863089	1.8079
526	1.09273	1.74437	0.618672	1.17706	1.44715	1.95216	1.45309	1.98839	0.509183	1.34313	1.9668	1.47719
527	1.9434	0.912881	1.22995	1.68509	1.02422	0.719389	0.94578	1.81588	0.78232	1.38445	1.5592	0.525024
531	1.9211	0.646559	0.963942	0.841292	1.96126	0.833658	1.36032	1.89472	1.33101	1.8452	1.85397	1.2557
532	1.43116	1.51484	1.01509	0.721908	0.76101	0.990432	1.71988	1.53871	0.85421	1.35462	0.75187	0.645331
533	0.576332	1.40334	1.90089	1.40723	0.983143	1.53315	1.6687	1.02155	1.16813	1.68265	1.1025	1.66451
534	1.48813	0.735572	1.05025	1.25401	1.48875	0.63258	1.36304	1.10708	1.53638	1.4269	0.790595	1.83147
535	1.41252	1.30221	1.52267	0.651487	1.26834	1.65981	1.04318	1.64572	1.59653	1.6746	1.06004	1.59623
537	1.81487	1.1338	0.850297	1.80409	0.791609	1.92218	1.82582	1.54197	0.759947	0.873976	1.39004	1.93047
540	0.783228	1.72982	0.588897	1.72511	1.97138	1.334	1.53946	1.43054	1.31963	1.038	1.26862	1.46965
542	1.24552	0.540489	1.34728	0.60315	1.78522	1.56511	0.799397	1.52514	1.12282	0.881524	1.08824	1.82139
546	0.757898	1.52796	1.89158	1.74828	1.70663	1.84908	0.853824	1.94989	1.09277	0.738016	1.97823	1.91913
548	1.91572	0.971271	1.68826	1.76366	1.51851	1.00098	1.11996	1.32092	1.02742	0.719296	1.65652	1.83025
549	0.944473	1.61351	1.31019	1.10608	1.72566	1.44003	1.85461	1.12749	1.22087	1.6774	1.37839	0.999499
550	0.68855	1.25792	0.67211	1.66827	1.12562	1.81584	1.51336	0.680548	1.67508	1.94815	1.27055	0.905408
552	1.07481	1.64106	0.556529	0.769041	1.75225	1.10228	1.09527	1.68201	1.98628	1.34944	0.961007	0.541902
553	1.04451	1.85716	1.64352	1.83623	1.47144	1.53732	1.36645	1.27811	0.516122	0.652313	1.34036	1.43014
554	1.23392	0.997885	1.687	1.71622	1.81589	1.29509	0.991691	1.00395	1.23379	0.884026	1.87729	0.675338
555	1.89538	1.0814	1.19309	1.65412	1.05343	1.46701	1.18467	0.549609	1.68369	1.67937	1.28107	1.78638
556	1.9669	1.65473	1.41441	1.50067	1.05695	1.68003	1.41952	1.95687	0.82499	1.64134	0.731516	1.59158
559	0.58201	1.58158	0.543782	0.61055	1.16618	1.60637	1.4494	1.95314	0.588745	1.38063	0.788995	1.5035
560	0.798011	0.520148	0.741757	1.21329	0.9098	0.755393	1.44364	1.53036	1.50729	1.52665	1.09868	1.62266
561	1.54734	0.590464	1.01123	1.73109	1.24585	1.61525	1.06677	1.04845	1.88961	1.59065	1.9225	1.41966
562	1.25385	1.53215	1.24223	1.22844	0.918388	1.0988	0.779141	0.526691	1.95553	1.18037	1.69614	1.93825
563	1.22671	1.64746	0.907576	1.9728	1.37326	1.28989	0.753621	1.74428	0.543784	0.908349	1.95434	1.96051
564	0.894749	0.910288	1.30982	0.585217	1.70318	1.5524	1.67952	1.97017	1.38181	1.88179	1.4539	0.660555
568	0.597469	1.96939	1.9983	1.82897	1.20713	1.82499	1.9518	0.784241	0.865459	1.28139	1.65033	0.985289
569	1.48261	1.70737	0.943299	1.28688	1.94852	1.03996	0.824342	1.95969	1.12722	1.94013	0.524226	1.51166
570	0.784049	0.664741	1.3351	1.2655	1.42859	1.34921	1.16358	0.72317	1.43193	1.67181	1.23676	0.701935
571	0.756397	1.32881	1.67269	0.741964	1.62339	0.951737	1.97405	1.42971	0.593442	1.10075	1.75848	1.36134
572	0.638199	1.14819	1.46713	1.38898	1.06036	0.774897	1.17631	1.29398	1.33606	1.81082	0.531985	1.64413
577	1.00869	1.04316	1.15561	1.59241	1.0539	1.90353	1.20103	1.88247	1.53314	1.9751	1.96768	1.06917
581	1.15116	1.00277	1.99656	0.952344	1.0884	1.37547	0.582527	1.37627	0.592491	1.59245	1.48755	1.25981
586	1.76391	1.66627	0.549183	1.67796	0.819054	1.70989	1.77081	1.89861	1.28308	1.42891	0.830788	0.526804
588	1.80466	0.88247	1.0303	1.97053	1.25858	1.83665	0.899182	1.45614	1.8301	1.75751	1.97629	1.45132
589	1.03779	1.25379	1.24594	1.91204	1.50871	1.00955	1.26591	1.33422	1.75758	1.10247	1.82083	1.21574
590	0.948138	1.52074	1.56476	0.593779	0.925105	1.78391	1.6103	1.70085	1.56627	1.61549	1.38167	1.76202
595	0.975209	0.998788	1.18066	0.962796	0.937305	1.98635	1.05809	1.05285	0.781906	1.953	0.502034	0.823988
601	1.3079	1.76094	0.965415	1.86822	1.83847	1.28428	0.572361	1.59846	0.800279	1.55041	0.745828	1.29405
603	0.828258	1.08804	1.96712	1.90055	1.59579	1.45882	0.6601	0.988503	0.777249	1.31737	1.57279	1.95145
605	0.753663	1.47028	1.62124	1.8966	1.69064	1.10345	1.79569	0.699541	1.97011	1.85686	1.35237	1.4121
606	1.55108	1.29322	0.933759	1.19708	1.31408	1.66567	0.522067	0.873307	1.76571	1.99344	1.79306	0.71923
607	0.639915	0.890854	0.844857	1.8182	1.97199	0.814762	1.88469	1.1332	1.47011	1.49759	0.60534	1.10154
609	1.29562	1.57683	0.670552	1.3835	1.07411	0.706235	1.60318	1.66961	0.719859	1.2574	0.575439	1.28134
610	1.27623	1.13009	1.28574	0.930644	1.90521	1.56708	0.817054	1.18602	1.33775	1.57169	0.818318	1.85871
611	1.16733	1.8172	1.14511	0.534539	1.31584	1.76227	1.3527	0.932173	1.46097	1.01833	1.90451	1.02305
612	1.95968	1.76907	0.756385	1.29849	0.551681	0.583273	1.32031	0.729863	0.815223	1.10345	0.520487	1.37286
617	1.52358	1.34579	1.09257	1.01398	1.77473	1.43086	0.749508	1.83437	0.678713	1.03681	1.02419	1.79561
618	1.14555	1.21231	1.09625	1.62504	1.12421	1.26948	0.918177	0.716226	0.93817	0.835448	1.84722	0.745655
619	0.935158	0.999657	1.04035	1.02876	0.766346	0.752291	0.881959	1.06345	0.519186	0.88916	0.816581	0.824717
620	0.905582	1.68017	0.746925	0.628836	1.23881	1.65352	1.33595	1.16478	1.6155	1.22023	1.47642	1.74636
622	1.36664	1.33224	0.875737	0.53277	0.895056	1.63344	1.25825	0.646159	1.97656	1.52243	1.69286	1.26132
623	0.843555	1.69538	1.74061	0.954896	1.24256	0.996608	1.00069	1.51375	1.03558	1.86532	1.08098	1.59238
624	1.92799	1.44881	1.13825	0.844316	0.928675	1.71758	0.741807	1.28214	1.58142	1.32968	1.12506	1.24407
628	0.879647	1.16582	1.40298	0.762921	0.651543	1.41769	1.77261	0.74282	1.39447	1.83875	1.1936	1.84599
629	1.10091	1.86359	1.36926	1.89539	0.747193	1.24093	1.73082	1.78286	1.8055	1.66026	0.862788	1.62414
630	1.86508	1.15982	1.11009	1.10897	1.42696	1.65146	1.59239	1.23845	0.822259	1.52548	1.15534	1.92686
632	0.798556	0.517613	1.56058	1.38021	1.78204	1.55574	1.61647	1.13916	1.20097	1.09325	1.51923	1.14404
633	0.696414	1.9889	1.32687	0.994247	1.8954	1.94395	0.800009	0.782901	1.67673	1.84894	1.02612	0.589943
635	1.72382	1.19948	0.901757	1.22973	0.69252	1.45056	1.64171	1.59655	1.46809	1.72869	0.965245	1.79359
636	1.1861	1.12827	1.33066	1.40536	1.52595	1.77507	1.1063	0.957645	1.60185	1.85574	1.93654	1.57561
639	0.624054	1.07538	0.611594	0.617248	1.05557	1.59483	0.830372	1.81968	0.675363	1.66348	1.39829	1.4211
640	0.531893	1.33053	1.07508	0.595127	0.822506	1.3834	1.86135	1.55514	1.68104	1.31142	0.772575	1.0391
644	1.81757	0.61611	1.19799	1.49574	1.4972	0.815272	0.977695	0.857444	0.738328	1.46528	0.843157	1.21322
646	1.79073	1.02799	0.550175	0.573433	0.700499	1.10952	0.770361	0.764311	0.995968	1.53169	1.34297	0.952408
651	1.36728	1.5522	0.873229	1.53307	0.504077	0.786518	1.53512	1.20596	1.3156	1.4626	1.67218	1.95588
655	0.553891	0.870006	0.606925	0.667644	1.42816	1.16961	1.53306	0.597147	0.906386	0.976784	1.26026	1.37555
656	0.841967	1.54227	1.29751	1.14755	0.642522	1.2341	0.850518	1.17339	0.654472	1.04176	0.764231	1.45983
661	1.77174	1.42949	1.09513	1.67557	1.27304	0.962526	1.16713	0.898172	0.710834	1.55613	1.28768	0.688107
665	0.794463	1.1141	0.926234	1.28	0.593939	1.24524	1.32683	1.44853	1.68867	1.7868	1.06117	0.806606
666	1.31011	0.745846	1.59745	1.40095	0.872419	1.55301	0.663328	1.84018	1.24298	0.723828	1.759	0.633002
669	1.87007	1.26084	1.33193	1.29262	0.518204	1.67438	0.739939	1.73593	1.38565	1.39156	1.50227	0.598175
670	0.606859	1.01265	1.89537	0.727184	0.866765	1.75373	1.76315	1.57456	0.838349	1.2275	0.636667	1.44268
671	1.57819	1.32331	1.57586	1.69179	1.3699	1.97875	1.37063	0.541242	1.03491	1.40077	1.88512	0.798207
672	1.93492	1.7868	0.694378	1.38674	1.35627	1.02118	1.92523	1.94523	0.91685	0.716455	0.722855	1.38928
673	0.592869	1.33395	0.559145	1.87703	1.78252	1.20308	1.10014	1.3879	1.09894	0.987797	1.20231	1.96114
675	0.931014	1.76843	1.72018	0.948681	0.790057	1.69275	1.94775	1.39148	0.619348	1.924	1.43499	1.87481
677	0.843432	0.946096	1.10283	0.716519	0.942395	1.56325	1.50696	0.653394	1.00278	1.273	1.72067	1.47577
678	1.59351	1.79792	0.508463	1.63578	1.26213	1.21962	1.02445	0.719627	1.2787	1.17696	1.62503	1.81696
680	1.97171	1.36436	1.35348	1.81087	0.844795	0.862968	1.76709	1.45907	1.43342	1.79903	1.07029	0.817423
685	1.91915	0.90895	1.88391	1.40756	1.89913	1.69916	1.46334	0.843898	1.73299	1.71726	1.78373	0.618547
687	1.86932	0.67014	1.20045	1.85219	1.34742	1.64418	0.571256	1.85592	0.724952	0.951659	1.86876	0.635086
690	1.48421	0.687424	1.94141	0.68574	1.12141	1.41574	1.55377	1.36229	0.551765	1.95456	0.675389	1.76075
692	1.19192	0.981039	1.64013	0.54297	1.16942	1.78713	1.78688	1.88808	1.50261	1.9451	1.74735	1.20355
693	1.64071	0.560219	1.84267	0.623741	0.687266	1.46495	0.790696	0.790468	1.36141	1.31244	1.42645	0.982321
694	0.646556	1.28503	1.23675	1.23206	0.889214	0.669155	1.72447	0.928181	1.11742	1.65049	0.613858	1.23787
697	0.737265	1.31017	1.03315	1.6069	1.47308	1.11168	1.68451	1.01707	0.634702	1.53012	0.670355	1.25803
702	1.2516	1.1128	1.00105	1.69281	1.8087	0.591704	1.44743	0.721827	1.14801	1.9921	1.20888	0.700553
706	0.769519	1.10619	0.635207	1.53197	1.91236	0.993248	1.62905	0.8897	0.913498	1.88993	0.84098	1.71746
707	0.93008	0.920505	1.72433	1.55749	1.46338	1.73571	1.28285	1.93342	1.36069	1.56651	1.25409	1.33516
708	1.00054	1.35972	1.14302	1.05557	0.901057	0.948964	1.61327	1.60201	1.9289	1.41373	1.30286	1.52748
710	0.928721	0.887263	0.974147	0.72628	0.644606	1.80709	1.12634	1.11553	1.20341	1.15976	1.4336	1.5202
711	1.18142	0.958303	1.73566	1.35026	1.11605	0.944308	1.29149	1.92241	1.83587	1.93697	1.82501	1.29314
716	0.726903	1.43307	1.25663	1.75422	0.962286	1.52045	1.17184	1.11066	0.789637	1.35139	1.63038	1.82491
717	1.65277	1.11774	0.893136	1.16653	1.72519	1.10469	1.51745	1.65783	0.906786	0.684753	1.66522	1.89785
720	1.74007	1.99968	1.27934	1.39419	1.6477	1.17923	1.03533	1.22912	1.44134	1.76882	0.608649	0.603608
721	1.265	0.773678	1.99416	0.873885	0.535142	1.73256	1.15468	0.581831	1.11891	1.80575	1.93868	0.66498
722	0.766186	0.954193	0.773833	1.2253	0.673596	1.59342	1.20557	1.70822	0.927606	1.15551	1.80868	1.88413
724	1.18072	1.45623	1.69469	0.96968	1.20154	1.47969	1.58543	0.870777	1.58643	1.98112	1.45135	0.802464
725	1.82035	1.4987	1.01994	1.35788	1.93302	1.12074	1.48355	0.678076	0.888039	1.93314	1.91067	1.30466
728	0.736897	1.12405	1.22505	1.83081	1.07034	0.873897	1.4311	1.32686	0.924351	1.69621	0.63899	0.899871
730	0.718197	1.29481	1.94393	1.40959	1.3991	1.94705	1.09615	1.58741	1.32413	1.802	1.96189	1.95872
731	1.46082	1.3757	0.552483	1.26998	1.77778	1.26739	1.49002	0.522952	1.97898	1.39914	1.84318	0.991796
732	1.71052	1.23604	0.658875	1.78293	1.9973	0.822319	0.852373	1.23156	1.49815	0.994612	1.47117	0.554335
733	0.903698	0.57035	1.3123	1.27114	0.868359	1.22899	0.942137	1.65104	1.25842	1.98842	0.740375	0.596132
736	1.1772	1.08035	1.30667	1.17446	1.26526	1.68351	1.55992	1.83211	1.20826	1.06536	0.59012	0.811521
737	1.83414	1.37789	1.28035	0.822925	1.15119	1.19007	1.07444	1.67132	1.47858	1.95647	1.27568	1.31572
738	0.662135	0.969785	0.533992	1.05151	0.702906	1.48164	1.76006	1.47116	1.66161	1.4372	0.993245	0.840132
741	1.97707	1.52926	1.18327	1.30287	1.55127	1.53041	1.71367	1.14698	0.741235	1.26318	0.61935	1.04929
742	1.86312	1.27056	0.884079	1.43301	1.76172	0.630317	1.8313	0.904982	0.53073	1.86036	1.9181	1.17779
744	1.79164	1.57921	1.50407	1.7519	0.853888	1.26614	1.74775	1.49441	1.10948	1.75962	1.57239	1.94331
745	0.933563	1.33904	1.1763	1.42487	1.21584	1.62597	0.998117	1.93016	0.993508	1.45615	1.29437	1.61531
746	1.69726	1.2289	1.51902	0.999403	1.93889	0.959157	1.22731	1.61708	1.27802	1.86789	1.80311	1.2288
749	1.50993	0.642473	0.753905	0.740043	1.42018	1.91561	0.765382	1.84936	1.55315	1.09529	1.67023	0.733622
751	0.590122	0.610602	1.59412	1.71456	1.0354	1.39619	0.710552	1.68657	0.524842	0.687188	1.32985	1.48838
755	0.971527	1.44618	1.39924	0.944418	0.623977	1.65232	0.960334	1.36641	1.75088	1.99757	1.66879	1.1081
756	0.723823	0.801527	1.90731	0.813205	1.84645	1.50916	0.63145	0.593483	0.550657	1.66607	0.892441	0.851829
757	1.14183	1.03636	1.51336	0.979367	1.34403	1.73743	1.83496	1.95471	1.5136	1.81493	1.76624	1.78132
758	0.613891	0.708996	0.747678	1.4507	1.39506	1.57404	1.35591	1.23241	0.731901	1.03482	1.4054	0.740403
759	1.17339	1.04281	1.54239	0.880104	1.99135	1.24167	0.590218	1.21442	1.12033	1.6874	1.00401	1.30812
761	1.44446	1.45441	1.31965	1.39342	1.89263	1.36161	1.69971	0.911118	1.03706	1.13009	1.86523	0.760391
762	0.672298	1.82033	1.44869	0.848336	0.60886	1.44475	1.37598	1.94712	0.695666	1.66173	0.650751	0.950836
763	1.73458	0.85578	0.839724	1.56713	1.76841	0.844967	0.794276	1.48756	0.827164	0.515799	1.92946	1.80234
765	1.98429	1.65213	1.1152	1.92625	1.35003	1.98094	1.15871	1.37052	0.601486	0.865977	1.85516	1.77734
767	0.80009	1.60283	1.71279	1.93545	1.49428	1.88638	1.12989	1.07582	0.775393	1.62817	1.62117	0.838679
768	0.632073	1.14547	1.36181	1.70697	1.58171	1.82916	0.544559	1.24514	0.689687	1.32037	1.50812	1.22407
769	0.962787	0.666173	1.79948	1.86098	1.66844	1.22488	1.4217	1.15927	0.649035	1.70525	1.77103	1.75342
771	1.17805	1.30466	1.1522	0.788114	1.66243	1.02002	0.561624	1.04353	1.15477	1.33722	0.683111	1.97415
772	0.618353	1.07375	0.99049	1.66065	1.58409	0.972638	1.11366	0.843116	1.5307	1.20357	1.73301	1.30121
773	0.562991	0.530119	1.26068	1.56646	0.781762	0.721758	1.56228	1.77884	1.12206	1.60839	0.750478	1.48315
775	0.978131	0.550802	1.16216	0.59739	0.532671	0.804079	1.97808	1.4112	0.638254	0.849941	0.554335	0.766827
776	1.6298	0.624206	1.75273	1.77823	1.63197	1.63584	1.47203	1.65255	1.20353	0.750475	1.83869	1.63015
778	1.45736	1.3255	0.862092	0.523665	1.01778	0.727152	1.21454	0.537954	0.980433	1.48736	1.5898	1.43735
781	0.518	1.50611	0.78904	1.78698	1.47492	1.55781	1.48769	1.07407	0.643312	1.84694	1.33393	0.514305
783	1.12834	0.843988	1.44694	0.859085	0.944824	0.607253	1.88962	1.63775	0.878948	1.14688	0.768716	1.50587
784	1.54895	1.84644	0.706881	1.91419	1.15661	1.90479	1.90826	1.03876	1.3539	1.82546	1.43186	0.915916
787	0.822761	1.84974	1.81027	1.65589	1.09851	1.11537	1.96931	1.42828	1.02423	1.30768	1.82735	1.02573
788	0.645307	1.4436	1.55524	1.63739	0.602974	1.50171	1.90939	1.37493	1.94121	1.72264	1.375	1.35737
789	0.684231	0.835821	0.752195	0.85319	1.08362	1.35753	0.912245	1.64367	0.687621	0.710241	0.585451	1.55773
791	1.1645	1.54583	1.1658	1.84778	1.12058	1.44666	0.840448	0.822085	1.03	1.44144	1.13328	1.19681
793	1.87841	1.25086	1.0705	1.60729	1.67144	1.41311	0.933074	1.10191	1.22942	1.78262	0.823261	1.7712
794	1.65466	1.66931	1.88539	1.89091	0.839189	1.79289	1.25923	1.40527	1.71626	1.90142	1.98594	0.858036
795	0.633892	1.69782	1.00078	1.79194	0.948115	1.33804	0.740267	1.27683	0.587565	1.82608	1.10347	0.897095
797	1.39487	1.63122	1.36843	0.809666	1.27996	1.67841	0.608255	0.965497	1.38326	1.28806	1.14622	1.99949
798	1.42618	0.860635	1.15493	1.60868	0.959263	1.6771	1.12133	0.805122	1.44392	1.20078	0.621199	1.33213
799	0.710477	1.42204	1.97146	1.90846	1.15338	1.98902	1.33116	1.8354	0.640194	1.38708	0.551416	0.987326
800	1.75136	0.666744	0.524151	0.865806	1.21863	0.708448	1.18099	1.7644	0.889173	1.58757	1.13546	0.538389
801	0.602794	0.8531	0.820716	0.683438	0.930804	0.783787	0.62124	1.03616	1.80369	1.56432	0.985709	1.60929
802	1.71208	1.52261	1.6004	0.54387	0.793537	0.928431	1.43732	1.23658	1.49381	1.82186	1.90881	1.55588
805	0.9459	0.527799	0.708802	0.805619	1.16873	1.43479	1.40304	1.35484	1.08526	0.706769	1.74356	1.36852
806	0.589083	1.22725	1.57333	1.15242	0.804709	1.10843	1.82099	0.540033	1.6539	1.99592	0.866288	1.41542
808	1.59853	0.884921	1.08938	1.32828	0.650104	1.01573	1.94278	0.772345	0.609125	0.69449	1.56928	1.00821
809	1.86768	1.65176	0.973305	0.897566	0.822399	1.92726	1.93218	0.913916	0.892667	1.99538	1.30583	0.915273
810	1.1294	1.70772	0.98324	1.54065	1.97717	1.82826	1.74981	1.71508	0.777999	0.762806	1.06796	1.81208
812	0.966827	0.758722	0.967764	1.49127	1.58638	1.0839	1.65624	0.993311	1.24515	1.38321	1.46706	1.40137
815	1.21384	1.39269	0.75813	0.963705	0.660655	0.872029	1.52485	1.80126	0.791185	1.97048	1.87609	0.955693
817	1.89427	0.959557	0.871516	1.16992	1.4048	1.22649	1.51196	0.952501	1.3171	0.958963	0.748031	1.41665
818	1.27889	1.1786	1.45055	0.508727	0.935071	0.625816	0.986388	0.673406	0.692082	0.746245	0.945644	1.55195
820	1.69884	1.44753	1.32074	1.95842	1.31155	1.82015	1.18119	0.718709	0.95749	1.54494	1.41047	0.731219
823	1.00833	1.04605	0.538176	0.884784	0.699233	1.03767	0.85472	0.521326	1.89619	1.87928	0.780965	1.09747
825	0.996102	0.990083	1.0253	1.24356	1.74089	1.66247	0.885728	0.711884	0.939703	0.697042	1.14263	0.993842
828	1.76752	1.28808	0.632796	1.58034	0.987345	1.50421	1.86759	0.84676	0.697755	0.614267	0.547008	0.507406
829	0.622322	0.986808	1.52352	0.581219	0.837342	1.64767	1.89826	1.29827	0.839948	1.50072	1.51291	1.48177
833	0.950262	1.31882	1.34225	1.64963	1.14758	1.20089	1.244	1.78063	1.91104	1.87055	1.07851	0.533644
834	1.91326	0.929362	1.62329	1.5645	1.82197	0.890494	1.564	1.23559	0.877574	1.45957	1.19915	0.834303
835	0.700468	0.521798	1.37836	1.18599	1.77805	1.54278	1.38253	1.83096	1.96425	1.83188	1.67459	1.09473
836	1.10917	0.977858	1.03222	1.28942	0.879609	1.30351	1.72318	0.662899	0.757855	0.574058	1.09031	1.72303
839	1.78889	1.16673	0.535362	1.69566	1.50004	0.866346	1.58049	0.753422	1.02134	1.06058	1.45875	1.11999
840	1.44941	1.92507	0.82168	0.787681	0.666054	0.769199	1.24849	1.03091	1.26049	1.62003	1.62926	1.66017
841	0.550984	1.67604	0.719432	0.885602	1.09038	1.56148	1.10956	1.6305	0.900315	1.47974	0.550409	1.12221
842	1.30441	0.839473	0.847318	1.82921	0.729996	1.72157	1.1736	1.47818	0.680558	1.49739	1.91969	0.818685
844	0.619405	1.58468	1.28412	0.754475	1.31829	1.53837	1.58664	1.88734	1.23798	1.57301	1.25738	1.29184
846	0.603974	1.95953	0.623108	0.616139	1.49555	1.63801	1.30747	0.830844	0.771602	1.75482	1.02758	1.55336
848	1.20785	1.83615	0.600807	1.36033	1.52642	1.1541	1.16911	1.76961	1.01467	1.28689	1.74292	1.1138
850	0.582983	1.22595	1.15701	0.701471	0.803732	1.53989	1.30119	1.95941	0.911423	1.47627	1.20626	1.68455
853	1.10565	1.78822	0.680216	1.13321	1.90924	1.47413	1.72223	1.67865	1.42185	1.15101	0.630015	1.92239
855	1.82224	0.561593	1.41272	1.43724	1.60865	1.92449	0.613297	1.89999	1.13153	1.22758	1.79471	0.584744
856	1.27052	1.99648	1.47076	1.94022	1.37949	1.52733	1.81524	0.860732	1.55652	1.26714	1.64559	1.52206
859	1.66602	1.67332	1.42223	1.32438	1.32648	1.38111	1.92322	1.455	1.85593	1.32906	1.38769	1.6139
861	1.44301	1.12051	1.38939	1.3417	1.4981	1.77761	1.32958	1.97383	1.70362	1.13375	1.31523	1.09049
864	1.2635	0.926304	1.65787	0.890068	0.919895	0.884606	0.611426	0.535837	0.962654	1.78184	0.765897	0.594016
866	1.17	1.59658	1.47669	1.47231	0.914941	1.16584	1.69007	1.63482	1.28179	1.51908	1.68691	1.06659
868	0.658098	1.0527	1.49365	1.77653	1.38606	0.891842	1.57279	1.16684	1.39886	1.11518	1.59917	1.89189
871	1.81152	1.9205	1.41934	1.19902	0.875579	1.7638	0.718021	1.67912	1.29839	1.90734	1.57033	1.94027
873	1.88991	0.981505	1.06675	1.48548	1.36383	1.3709	1.93364	0.66559	0.575504	0.730941	1.58768	1.28853
875	1.18414	1.9387	0.988426	1.03056	0.897045	1.09361	1.21752	0.560313	1.23346	1.4731	1.51731	1.96401
876	0.937265	0.785035	1.1051	1.48376	0.590412	1.18078	0.781214	1.14243	1.07536	1.97617	1.12735	1.93201
877	1.29222	1.79594	0.718786	1.71282	1.48274	1.15774	1.40996	1.07991	1.60389	1.34259	1.50005	1.6262
878	1.42879	1.73608	1.90957	1.17185	0.832674	1.4604	1.05017	1.54397	0.783534	1.88529	0.855856	0.787559
880	0.911642	0.607684	1.61616	1.35844	0.972226	0.838669	1.02294	1.5504	1.33876	1.89634	1.59443	1.68132
883	1.74117	1.75511	1.28967	0.600951	1.08306	0.817671	1.64583	1.33207	0.946073	0.8829	1.07932	0.790425
885	1.22753	1.08616	0.797193	0.624942	1.27436	0.931006	1.84934	0.695995	1.54122	1.29976	0.802579	0.913637
887	1.36257	1.24961	1.6099	1.04112	1.83124	1.27607	1.15338	1.22402	0.949401	1.83013	0.597578	0.638258
889	0.62111	1.72724	1.66861	0.86186	1.58015	1.19922	1.26175	1.89305	0.611124	1.68156	1.49874	0.694823
890	1.99268	1.68469	1.40901	1.29452	1.4873	0.990919	1.40084	0.694877	1.00828	1.23655	1.92547	1.06395
893	1.49457	1.47665	0.529975	1.98821	1.63651	1.26279	1.06343	0.675594	0.761631	0.785024	0.509195	1.69494
895	0.572933	1.96141	0.735107	1.96252	1.61321	1.62228	1.15574	0.86256	1.08001	1.01241	1.7384	1.36455
897	1.11345	0.831587	1.34905	1.27426	1.67557	0.988617	1.93099	1.72176	1.31832	0.943629	1.77329	1.71174
899	1.04958	1.71784	0.630324	0.690997	1.8841	1.39784	1.75568	0.995108	0.523686	1.05084	1.90625	1.13807
903	1.85608	0.790518	1.47888	1.84885	0.606665	1.27002	1.69508	1.91419	1.14141	1.00782	0.65459	1.71501
905	0.684853	1.01694	1.1437	1.96628	0.505735	0.712144	1.81207	1.18331	0.976772	1.4124	0.682962	0.657617
906	1.57642	0.674907	0.968252	0.571834	1.2996	1.07398	1.8516	1.32402	1.29003	1.47411	1.81687	1.22137
909	1.68047	0.649544	0.85581	0.713345	1.1923	1.15931	0.727303	1.30614	0.51068	1.94335	1.72493	0.869198
911	1.08812	0.538686	0.959396	1.86401	0.597698	1.75602	0.599019	1.79072	1.01055	1.23477	1.22301	0.567322
915	1.58694	1.46765	0.936467	0.555948	1.69187	1.64545	1.87999	1.95547	0.626879	1.87586	1.34381	1.50664
916	0.808147	1.38705	0.892554	1.79391	0.589496	1.03492	1.80299	1.9797	1.08347	1.12747	1.57924	0.864644
917	1.62696	0.893842	1.45842	1.8265	0.58019	1.77825	1.23858	1.12151	1.85424	1.43063	1.16423	1.82845
918	0.93269	0.805591	1.32448	1.72065	1.34121	1.65044	1.05118	1.69497	1.78389	1.18356	1.17786	1.5285
919	0.924119	1.06928	0.863011	0.861303	1.02572	0.602068	1.5346	1.69855	1.07259	0.927469	1.2475	0.575484
920	1.61159	1.22202	0.687929	0.808717	1.49126	1.37956	1.08682	0.698624	0.8463	1.74041	0.563952	1.71284
921	0.741082	1.42389	1.83348	1.54787	1.23483	1.42944	1.84396	1.19861	0.919294	1.83987	1.96005	1.44912
922	0.502977	0.767793	0.690228	1.6438	1.41076	1.38501	1.60023	0.50383	1.04027	1.57099	0.586247	1.55108
923	0.659274	0.973138	0.949002	0.839668	0.713682	1.31219	1.47847	1.57359	1.04169	1.4188	1.56427	0.640105
924	1.24545	1.79408	1.91832	0.804276	0.859396	1.07654	1.4402	1.80503	0.891499	1.26061	1.27488	1.67861
926	1.53861	0.936846	0.855178	1.15729	1.41559	0.771897	1.29223	0.879298	0.557343	0.798636	0.847424	0.55994
928	1.45121	1.62893	0.700652	0.707336	1.85119	1.67174	1.58923	0.876448	0.507947	0.999685	1.54198	0.872709
929	1.90981	0.798224	0.900396	0.714634	1.81929	1.54467	0.723136	1.74336	1.30381	1.91326	1.47876	1.27564
930	0.715688	1.77954	1.796	0.827525	0.782561	1.74757	1.05745	0.817701	1.26267	1.34593	1.77554	1.29859
933	1.41718	0.911426	0.581223	0.608562	1.07549	1.71522	0.870427	0.598172	0.803092	0.59413	0.597438	1.66311
934	1.07718	1.49075	1.63955	1.23977	1.99903	1.4255	1.09241	1.0767	0.744921	1.90982	1.16167	0.910983
935	1.6935	0.605154	1.34558	1.58804	0.591725	0.831098	1.54119	1.08977	1.75459	1.44943	1.95535	1.33099
936	1.01264	1.82309	1.58462	0.796922	0.681313	1.0908	1.35889	0.763244	1.70729	1.99863	1.28471	1.23038
937	1.78275	1.39974	0.836413	1.79515	0.854623	1.30924	1.5455	0.710515	0.749081	1.34066	1.14847	0.891223
938	1.40483	0.673244	1.58813	1.88118	1.43003	0.829475	1.00375	1.74725	0.683926	1.46418	1.95281	0.999538
940	1.59697	1.17476	1.86366	0.649405	1.29028	0.590983	1.83045	1.55662	1.29345	1.44036	1.99401	1.39192
941	0.882798	1.07065	0.953994	0.704737	1.59678	0.83604	0.674549	1.34485	0.882065	0.751638	1.02093	1.59963
942	0.698429	0.634902	0.541409	1.50609	0.865712	1.43364	1.46055	0.51716	1.39071	1.35771	1.50722	1.56398
945	1.72064	1.25719	1.40042	0.893625	1.39223	0.580622	1.06817	1.6256	1.47196	1.60675	1.70682	0.918314
946	1.50772	1.45724	1.12036	0.70592	0.677737	1.95531	1.96088	1.82691	1.17056	1.70886	1.34925	1.64106
947	1.3286	0.586883	1.23062	0.689948	0.670997	1.17208	1.47767	0.792219	0.69373	0.877854	1.98153	0.561049
948	1.81281	0.594604	0.512886	1.6219	0.845891	0.514802	1.00579	0.863833	1.33505	1.44952	1.28906	0.673022
950	0.942125	1.49717	0.641666	1.72614	1.71837	1.14331	1.52717	0.916397	0.565793	1.26846	1.47436	1.54019
952	1.64346	0.990961	1.509	1.2581	0.523931	1.9204	0.685452	0.877986	0.918135	0.809573	1.73004	1.6759
953	1.38057	1.83133	1.81266	1.96144	0.965739	1.19259	1.119	1.19141	0.532874	1.16526	1.69869	1.20875
956	1.14016	1.32724	1.72105	1.45205	1.96978	0.98558	0.936963	1.2424	0.624023	1.63116	1.71328	0.665327
957	1.50884	1.66284	0.606242	0.987379	1.92484	1.41834	1.78223	0.792797	1.62957	1.40583	0.557123	1.63349
958	0.55104	0.552203	1.64791	0.879473	1.29688	0.918222	1.61578	0.794975	0.542471	0.551483	1.70305	1.91021
959	1.56786	1.83719	0.784991	0.821189	0.998942	1.79349	1.4156	1.40227	1.74706	1.44241	1.5228	1.00147
960	1.13105	1.49429	1.14073	1.3022	0.728971	1.1635	1.91495	0.777588	0.704656	1.26977	1.54694	1.79074
963	1.58061	1.27475	0.835161	1.0534	1.43243	1.91374	1.31258	1.9788	1.82077	1.47876	1.63244	1.28463
965	0.509487	1.8683	1.81177	0.784733	1.65467	1.84306	1.65356	1.76682	1.10785	1.00259	1.62693	1.60306
966	0.854771	1.6076	0.895729	1.48734	1.01971	1.55059	0.516786	1.34246	1.6335	1.91285	1.85866	1.62729
970	1.46377	0.696128	1.06416	0.917506	1.32453	1.69815	0.773997	0.532588	1.06172	1.32469	1.64394	0.761988
972	1.82475	1.0961	0.673526	1.61139	0.571297	1.03645	1.59829	1.60045	1.48337	1.77543	1.84671	1.31375
974	1.0836	1.719	1.55283	1.19459	1.22935	0.908842	1.29026	1.62336	0.625987	1.95909	0.909847	1.44953
975	0.62602	0.904893	1.57485	0.845585	1.48501	0.979362	1.21158	1.62788	1.29966	1.43759	0.768099	1.24238
978	1.30984	1.74753	0.767043	0.694263	0.654239	1.00167	1.79434	1.93942	1.41189	1.56502	1.5569	0.840963
979	0.730592	0.662857	0.667763	1.95533	1.43371	0.77133	1.28537	0.582978	1.24002	1.02548	0.657614	1.32106
981	0.734034	1.30884	0.583696	0.642961	1.14132	0.628075	1.60999	0.76071	0.990136	1.58745	0.88659	1.54888
982	0.836378	0.965083	0.779096	1.85056	1.77541	1.31123	1.97739	1.87355	1.22434	1.69969	1.60997	1.26542
984	1.84919	0.930977	1.98481	1.1597	1.06192	0.915241	1.823	1.36015	1.78956	1.44721	1.80724	0.551527
987	0.705432	1.07223	0.745467	0.536137	1.92267	1.48709	0.963281	1.09384	0.875951	1.17442	1.924	0.79866
989	1.96318	1.68687	1.59518	1.40193	1.86959	1.32315	0.928044	1.2804	0.505942	1.14589	1.56259	1.40793
991	1.27824	0.625927	1.75448	1.95006	1.31984	1.25897	1.03271	1.30066	0.560075	1.09196	1.79263	1.88745
992	1.92217	0.723293	1.51498	1.18991	1.46457	1.91223	0.733245	1.19274	1.69743	1.45754	1.79626	1.76962
995	1.80013	1.46476	1.35895	1.95207	1.51651	1.84557	1.41089	1.27342	1.0608	1.2664	0.588347	0.752361
997	1.84474	1.71057	0.971063	1.76504	1.55526	1.89001	1.86201	0.706527	1.12896	1.65739	1.44347	1.08637
1000	1.25788	0.628173	1.87583	1.67013	0.806689	1.70253	0.584153	0.682304	0.661876	1.7004	1.03693	0.987726
